# Supplementary material for: Neighbour sensing through rhizodeposits in sorghum affects plant physiology and productivity
Source: AoB Plants. 2025 Nov 13;17(6):plaf065. doi: 10.1093/aobpla/plaf065 (PMC12672025; doi:10.1093/aobpla/plaf065)
Supplement: plaf065_Supplementary_Data [file plaf065_supplementary_data.zip]

Archive with 3 entries (3 files):
- Table S1.docx
- TableS2_BenZeev_Formatted_10.4.docx
- Supplementary Figures .pdf
